# Supplementary material for: Compositional Changes in the Extra Virgin Olive Oil Used as a Medium for Cheese Preservation
Source: Foods. 2022 Aug 4;11(15):2329. doi: 10.3390/foods11152329 (PMC9368299; doi:10.3390/foods11152329)
Supplement: Supplementary file 1 [file foods-11-02329-s001.zip]

Archive with 1 entries (1 files):
- foods-1840629-supplementary.pdf
